# Supplementary material for: Street vending and informal economy: Survey data from Cali, Colombia
Source: Data Brief. 2017 Jul 1;14:132–7. doi: 10.1016/j.dib.2017.06.047 (PMC5537378; doi:10.1016/j.dib.2017.06.047)
Supplement: Supplementary file 2 — Supplementary material [file mmc2.xlsx]

## Sheet: Socieconomic data
Socioeconomic profile of street vendors in Cali
Characteristic	Downtown	Santa Helena
Women (%)	46	54
Average age (years)	41	50
High school or higher educational attainment (%)	28	9
Civil status: marriage and cohabitation %	52	46
Race: Black (%)	23	35
Race: Indigenous (%)	12	17
Average numbre of children	3	3
Average Income ($ usd)***	439	510
Daily hours of work (hours)	10.8	10.1
Days worked by week (days)	6.5	6.1
Street vendors with disability (%)	6.4	9
Union membership (%)	3.6	0
More than 5 years as street vendor (%)	69	87
More than 5 years located at that place (%)	70	78
* 12 or more years old and working
*** 1 US dollar = 2000 Colombian peso

## Sheet: Street vendors profile
	TStreet vendors profile
		Downtown	Santa Helena
	Household head (%)	67.17	76.79
	Have children (%)	74.57	88.39
	Age of first child	21	22
	House ownership (%)	30.74	19.64
	Literacy (%)	94	87
	Holds an additional job (%)	13.85	12.5
	Victim of armed confict (%)	14	77
	Main advanatage of street vending
	Independence (%)	45.73	60.36
	Own schedule (%)	12.71	27.03
	High income (%)	16.51	4.5
	Reasons to become street vendor
	Lack of other skills (%)	30.74	17.86
	High levels of unemployment (%)	35.48	48.21
	Not having a boss (%)	11.01	28.57
